# Supplementary material for: Long-Term Changes in Nutrients and Mussel Stocks Are Related to Numbers of Breeding Eiders Somateria mollissima at a Large Baltic Colony
Source: PLoS One. 2014 Apr 29;9(4):e95851. doi: 10.1371/journal.pone.0095851 (PMC4004576; doi:10.1371/journal.pone.0095851)
Supplement: Table S1 — Data used for the statistical analyses. Numbers of eider at Christiansø, the amount of fertilizer used by Danish farmers (indexed 1950 = 100), water temperature (C°) during January-February (data from the Dutch Wadden Sea), mussel stocks (metric tonnes) and total nitrogen (µg/l) and total phosphorus (µg/l) in both spring and autumn in the Danish Wadden Sea. (XLSX) [file pone.0095851.s001.xlsx]

## Sheet: Data
ESM Table S1. Data used for the statistical analyses. Numbers of eider at Christiansø, the amount of fertilizer used by Danish farmers (indexed 1950 = 100), water temperature (Cº) during January-February (data from the Dutch Wadden Sea), mussel stocks (metric tonnes) and total nitrogen (µg/l) and total phosphorus (µg/l) in both spring and autumn in the Danish Wadden Sea, together with time lags.
Year	Precipitation Sept-May	log Precipitation	Eider (i)	Eider (i-1)	Fertilizer (i)	Fertilizer (i-1)	Fertilizer (i-2)	Fertilizer (i-4)	Fertlizer (i-5)	Water temp (i)	Water temp (i-1)	Water temp (i-2)	Water temp (i-4)	Water temp (i-5)	log Mussel (i)	log Mussel (i-1)	log Mussel (i-2)	log Mussel (i-4)	log Mussel (i-5)	Mussel stocks	Total N Spring	Phosphat Spring	Chlorophyl Spring	NAO_DJFM	TotalN_Autumn	Phospha_Autumnt	Cholophyll-a-Autumn	log Fertilizer	log Water temp	log P (i)	log P (i-1)	log P (i-2)	log N (i)
1920					44.1	50	54.1	61.75	64.1	4.9	5.1	2	4.65	1.45										3.18				1.64444	0.838849
1921					50	54.1	59.4	64.1	68.8	5.1	2	4.65	1.45	5.25										1.63				1.69897	0.851258
1922					54.1	59.4	61.75	68.8	73.5	2	4.65	1.45	5.25	4.05										1.85				1.7332	0.60206
1923					59.4	61.75	64.1	73.5	79.4	4.65	1.45	5.25	4.05	4.4										1.73				1.77379	0.822822
1924				200	61.75	64.1	68.8	79.4	80.6	1.45	5.25	4.05	4.4	3.55										-1.13				1.79064	0.537819
1925			200		64.1	68.8	73.5	80.6	82.4	5.25	4.05	4.4	3.55	0.3										2.39				1.80686	0.860338
1926					68.8	73.5	79.4	82.4	82.4	4.05	4.4	3.55	0.3	4.5										0.11				1.83759	0.781755
1927					73.5	79.4	80.6	82.4	83.5	4.4	3.55	0.3	4.5	4.05										1.72				1.86629	0.80618
1928					79.4	80.6	82.4	83.5	82.4	3.55	0.3	4.5	4.05	4.9										0.63				1.89982	0.744293
1929					80.6	82.4	82.4	82.4	81.2	0.3	4.5	4.05	4.9	3.25										-1.03				1.90634	0.361728
1930					82.4	82.4	83.5	81.2	82.3	4.5	4.05	4.9	3.25	3.1										0.91				1.91593	0.812913
1931					82.4	83.5	82.4	82.3	85.2	4.05	4.9	3.25	3.1	5.2										-0.16				1.91593	0.781755
1932					83.5	82.4	81.2	85.2	88.2	4.9	3.25	3.1	5.2	4.3										-0.5				1.92169	0.838849
1933					82.4	81.2	82.3	88.2	91.2	3.25	3.1	5.2	4.3	4.2										0.25				1.91593	0.720159
1934					81.2	82.3	85.2	91.2	94.1	3.1	5.2	4.3	4.2	4.55										0.86				1.90956	0.70757
1935					82.3	85.2	88.2	94.1	88.2	5.2	4.3	4.2	4.55	3.95										0.97				1.9154	0.857332
1936				560	85.2	88.2	91.2	88.2	83.5	4.3	4.2	4.55	3.95	-0.8										-3.89				1.93044	0.799341
1937			560		88.2	91.2	94.1	83.5	80	4.2	4.55	3.95	-0.8	0.9										0.72				1.94547	0.792392
1938					91.2	94.1	88.2	80	72.9	4.55	3.95	-0.8	0.9	-0.05										1.79				1.95999	0.816241
1939				800	94.1	88.2	83.5	72.9	73.5	3.95	-0.8	0.9	-0.05	4.5										0.37				1.97359	0.774517
1940			800		88.2	83.5	80	73.5	76.5	-0.8	0.9	-0.05	4.5	4.6										-2.86				1.94547	0.0791812
1941					83.5	80	72.9	76.5	85.3	0.9	-0.05	4.5	4.6	3.2										-2.31				1.92169	0.462398
1942				1200	80	72.9	73.5	85.3	82.4	-0.05	4.5	4.6	3.2	3.9										-0.55				1.90309	0.290035
1943			1200		72.9	73.5	76.5	82.4	79.4	4.5	4.6	3.2	3.9	-0.55										1.48				1.86273	0.812913
1944					73.5	76.5	85.3	79.4	89.4	4.6	3.2	3.9	-0.55	4.9										0.61				1.86629	0.819544
1945				1150	76.5	85.3	82.4	89.4	100	3.2	3.9	-0.55	4.9	4.5										1.64				1.88366	0.716003
1946			1150		85.3	82.4	79.4	100	111.8	3.9	-0.55	4.9	4.5	4.05										0.27				1.93095	0.770852
1947					82.4	79.4	89.4	111.8	108.8	-0.55	4.9	4.5	4.05	3.75										-2.71				1.91593	0.161368
1948					79.4	89.4	100	108.8	114.7	4.9	4.5	4.05	3.75	3.9										1.34				1.89982	0.838849
1949					89.4	100	111.8	114.7	111.8	4.5	4.05	3.75	3.9	3.05										1.87				1.95134	0.812913
1950					100	111.8	108.8	111.8	114.7	4.05	3.75	3.9	3.05	1.35										1.4				2	0.781755
1951					111.8	108.8	114.7	114.7	117.6	3.75	3.9	3.05	1.35	2.4										-1.26				2.04844	0.759668
1952				950	108.8	114.7	111.8	117.6	120.6	3.9	3.05	1.35	2.4	1.95										0.83				2.03663	0.770852
1953			950		114.7	111.8	114.7	120.6	126.5	3.05	1.35	2.4	1.95	4.95										0.18				2.05956	0.703291
1954					111.8	114.7	117.6	126.5	135.3	1.35	2.4	1.95	4.95	4										0.13				2.04844	0.525045
1955					114.7	117.6	120.6	135.3	144.1	2.4	1.95	4.95	4	3.65										-2.52				2.05956	0.643453
1956					117.6	120.6	126.5	144.1	144.1	1.95	4.95	4	3.65	4.2										-1.73				2.07041	0.596597
1957					120.6	126.5	135.3	144.1	151.8	4.95	4	3.65	4.2	4.35										1.52				2.08135	0.841985
1958					126.5	135.3	144.1	151.8	159.4	4	3.65	4.2	4.35	3.9										-1.02				2.10209	0.778151
1959					135.3	144.1	144.1	159.4	167.6	3.65	4.2	4.35	3.9	-1.45										-0.37				2.1313	0.752048
1960					144.1	144.1	151.8	167.6	176.5	4.2	4.35	3.9	-1.45	2.55										-1.54				2.15866	0.792392
1961					144.1	151.8	159.4	176.5	188.3	4.35	3.9	-1.45	2.55	3.55										1.8				2.15866	0.802774
1962					151.8	159.4	167.6	188.3	200	3.9	-1.45	2.55	3.55	2.45										-2.38				2.18127	0.770852
1963					159.4	167.6	176.5	200	211.8	-1.45	2.55	3.55	2.45	4.25										-3.6				2.20249	-0.259637
1964					167.6	176.5	188.3	211.8	223.5	2.55	3.55	2.45	4.25	3.55										-2.86				2.22427	0.658011
1965				1250	176.5	188.3	200	223.5	235.3	3.55	2.45	4.25	3.55	2.7										-2.88				2.24674	0.744293
1966			1250		188.3	200	211.8	235.3	247.1	2.45	4.25	3.55	2.7	1.65										-1.69				2.27485	0.64836
1967					200	211.8	223.5	247.1	258.8	4.25	3.55	2.7	1.65	4.1										1.28				2.30103	0.79588
1968					211.8	223.5	235.3	258.8	270.6	3.55	2.7	1.65	4.1	2.5										-1.04				2.32593	0.744293
1969					223.5	235.3	247.1	270.6	282.4	2.7	1.65	4.1	2.5	4.3										-4.89				2.34928	0.672098
1970					235.3	247.1	258.8	282.4	255.9	1.65	4.1	2.5	4.3	5.3										-1.89				2.37162	0.562293
1971				1470	247.1	258.8	270.6	255.9	268.8	4.1	2.5	4.3	5.3	5.35										-0.96				2.39287	0.78533
1972			1470		258.8	270.6	282.4	268.8	282.9	2.5	4.3	5.3	5.35	3.4										0.34				2.41296	0.653213
1973					270.6	282.4	255.9	282.9	295.9	4.3	5.3	5.35	3.4	3.7										2.52				2.43233	0.799341
1974					282.4	255.9	268.8	295.9	308.2	5.3	5.35	3.4	3.7	3										1.23				2.45086	0.863323
1975				1850	255.9	268.8	282.9	308.2	320.6	5.35	3.4	3.7	3	-0.15										1.63				2.40807	0.866287
1976			1850		268.8	282.9	295.9	320.6	311.8	3.4	3.7	3	-0.15	3.35										1.37				2.42943	0.732394
1977					282.9	295.9	308.2	311.8	316.5	3.7	3	-0.15	3.35	3.6										-2.14				2.45163	0.755875
1978					295.9	308.2	320.6	316.5	321.2	3	-0.15	3.35	3.6	2.85										0.17				2.47114	0.69897
1979					308.2	320.6	311.8	321.2	326.5	-0.15	3.35	3.6	2.85	4.35										-2.25				2.48883	0.267172
1980					320.6	311.8	316.5	326.5	318.8	3.35	3.6	2.85	4.35	3.85										0.56				2.50596	0.728354
1981				2200	311.8	316.5	321.2	318.8	311.8	3.6	2.85	4.35	3.85	0.95					4.60206					2.05				2.49388	0.748188
1982			2200		316.5	321.2	326.5	311.8	311.8	2.85	4.35	3.85	0.95	1.85				4.60206	4.43056					0.8				2.50037	0.685742
1983					321.2	326.5	318.8	311.8	370.6	4.35	3.85	0.95	1.85	1.7				4.43056	4.18752					3.42				2.50678	0.802774
1984				2360	326.5	318.8	311.8	370.6	373.5	3.85	0.95	1.85	1.7	5.7			4.60206	4.18752	4.44279					1.6				2.51388	0.767156
1985			2360		318.8	311.8	311.8	373.5	388.2	0.95	1.85	1.7	5.7	6.55		4.60206	4.43056	4.44279	4.60249					-0.63				2.50352	0.469822
1986					311.8	311.8	370.6	388.2	385.3	1.85	1.7	5.7	6.55	6.15	4.60206	4.43056	4.18752	4.60249	4.43996	40000				0.5				2.49388	0.585461
1987					311.8	370.6	373.5	385.3	377.1	1.7	5.7	6.55	6.15	2.6	4.43056	4.18752	4.44279	4.43996	4.78958	26950				-0.75				2.49388	0.568202			1.74015
1988					370.6	373.5	388.2	377.1	367.1	5.7	6.55	6.15	2.6	4.75	4.18752	4.44279	4.60249	4.78958	4.95468	15400				0.72				2.56891	0.886491		1.74015	1.22642
1989	488	2.68842			373.5	388.2	385.3	367.1	357.1	6.55	6.15	2.6	4.75	4.64827	4.44279	4.60249	4.43996	4.95468	5.06833	27720	755.09	54.973	5	5.08				2.57229	0.931966	1.74015	1.22642	1.31608	2.878
1990	560	2.74819			388.2	385.3	377.1	357.1	347.1	6.15	2.6	4.75	4.64827	4.55	4.60249	4.43996	4.78958	5.06833	4.82099	40040	903.524	16.843	4.265	3.96	637.015	21.7885	6.3255	2.58906	0.911158	1.22642	1.31608	1.33718	2.95594
1991	507	2.70501		3000	385.3	377.1	367.1	347.1	341.2	2.6	4.75	4.64827	4.55	5.17828	4.43996	4.78958	4.95468	4.82099	4.66464	27540	2575.52	20.705	8.548	1.03	555.829	32.5113	7.95567	2.5858	0.662758	1.31608	1.33718	1.31283	3.41087
1992	484	2.68485	3000		377.1	367.1	357.1	341.2	335.3	4.75	4.64827	4.55	5.17828	-0.494271	4.78958	4.95468	5.06833	4.66464	4.06258	61600	1962.26	21.736	7.343	3.28	792.091	22.061	11.544	2.57646	0.829304	1.33718	1.31283	1.28326	3.29276
1993	665	2.82282			367.1	357.1	347.1	335.3	329.4	4.64827	4.55	5.17828	-0.494271	1.41394	4.95468	5.06833	4.82099	4.06258	4.81077	90090	1957.11	20.551	6.471	2.67	512.471	19.2247	14.0047	2.56478	0.822709	1.31283	1.28326	1.29616	3.29161
1994	712	2.85248			357.1	347.1	341.2	329.4	312.8	4.55	5.17828	-0.494271	1.41394	5.29453	5.06833	4.82099	4.66464	4.81077	4.81896	117040	2354.86	19.198	13.188	3.03	649.671	20.2685	12.4035	2.55279	0.816241	1.28326	1.29616	1.10721	3.37196
1995	324	2.51055			347.1	341.2	335.3	312.8	288.1	5.17828	-0.494271	1.41394	5.29453	5.02448	4.82099	4.66464	4.06258	4.81896	4.6902	66220	2750.78	19.777	8.857	3.96	603.596	20.0655	7.90475	2.54045	0.856021	1.29616	1.10721	1.24147	3.43946
1996	493	2.69285			341.2	335.3	329.4	288.1	260.8	-0.494271	1.41394	5.29453	5.02448	5.87786	4.66464	4.06258	4.81077	4.6902	4.50515	46200	1284.06	12.8	38.894	-3.78	546.624	24.0943	9.77125	2.53301	0.177747	1.10721	1.24147	1.34575	3.10858
1997	522	2.71767		2725	335.3	329.4	312.8	260.8	250.5	1.41394	5.29453	5.02448	5.87786	4.61612	4.06258	4.81077	4.81896	4.50515	4.22011	11550	1807.07	17.437	6.997	-0.17	524.308	25.7963	7.8225	2.52543	0.533256	1.24147	1.34575	1.24361	3.25697
1998	640	2.80618	2725		329.4	312.8	288.1	250.5	254.7	5.29453	5.02448	5.87786	4.61612	5.65268	4.81077	4.81896	4.6902	4.22011	4.10037	64680	1857.6	22.169	9.433	0.72	646.306	24.9125	8.346	2.51772	0.862997	1.34575	1.24361	0.915347	3.26895
1999	492	2.69197		2425	312.8	288.1	260.8	254.7	255.9	5.02448	5.87786	4.61612	5.65268	3.63642	4.81896	4.6902	4.50515	4.10037	3.76641	65912	2046.61	17.523	12.118	1.7	704.387	19.576	11.0922	2.49527	0.846614	1.24361	0.915347	1.19524	3.31103
2000	563	2.75051	2425	2410	288.1	260.8	250.5	255.9	240.8	5.87786	4.61612	5.65268	3.63642	5.29411	4.6902	4.50515	4.22011	3.76641	3.8451	49000	2146.11	8.229	8.212	2.8	559.349	21.617	8.674	2.45954	0.896408	0.915347	1.19524	1.34647	3.33165
2001	638	2.80482	2410	2135	260.8	250.5	254.7	240.8	264.154	4.61612	5.65268	3.63642	5.29411	5.03658	4.50515	4.22011	4.10037	3.8451	3.89298	32000	1980.63	15.676	6.574	-1.89	479.832	30.0723	6.92825	2.41631	0.820603	1.19524	1.34647	1.21777	3.2968
2002	470	2.6721	2135	2255	250.5	254.7	255.9	264.154	278.936	5.65268	3.63642	5.29411	5.03658	3.32919	4.22011	4.10037	3.76641	3.89298	4.07328	16600	2212.84	22.206	6.896	0.76	481.02	21.5575	7.6665	2.39881	0.883813	1.34647	1.21777	1.17751	3.34495
2003	485	2.68574	2255	2040	254.7	255.9	240.8	278.936	262.96	3.63642	5.29411	5.03658	3.32919	6.4183	4.10037	3.76641	3.8451	4.07328		12600	1771.71	16.511	16.032	0.2	411.869	27.7063	10.5127	2.40603	0.751003	1.21777	1.17751	1.14826	3.24839
2004	552	2.74194	2040	1645	255.9	240.8	264.154	262.96	253.408	5.29411	5.03658	3.32919	6.4183	5.79358	3.76641	3.8451	3.89298			5840	1914.09	15.049	12.842	-0.07	527.915	20.8008	11.4633	2.40807	0.862973	1.17751	1.14826	1.10711	3.28196
2005	461	2.6637	1645	1710	240.8	264.154	278.936	253.408	257.558	5.03658	3.32919	6.4183	5.79358	2.85803	3.8451	3.89298	4.07328			7000	1719.61	14.069	11.538	0.12	403.965	24.9195	7.51575	2.38166	0.847361	1.14826	1.10711		3.23543
2006	689	2.83822	1710	1655	264.154	278.936	262.96	257.558		3.32919	6.4183	5.79358	2.85803	1.90192	3.89298	4.07328				7816	1254.76	12.797	12.421	-1.09	387.079	25.501	5.74625	2.42186	0.726661	1.10711		1.06967	3.09856
2007	497	2.69636	1655	1060	278.936	262.96	253.408			6.4183	5.79358	2.85803	1.90192		4.07328					11838				2.79	377.654	15.568	5.9595	2.4455	0.925224		1.06967	1.17482
2008	470	2.6721	1060	1450	262.96	253.408	257.558			5.79358	2.85803	1.90192									1295.72	11.74	9.069	2.1	340.123	13.393	9.67733	2.41989	0.891737	1.06967	1.17482	0.706632	3.11251
2009	515	2.71181	1450	1700	253.408	257.558				2.85803	1.90192										1161.68	14.956	9.645	-0.41	383.511	24.9195	8.7485	2.40382	0.68646	1.17482	0.706632	0.856245	3.06509
2010			1700		257.558					1.90192											998.852	5.089	17.914	-4.64				2.41088	0.591278	0.706632	0.856245		2.9995
																					1261.12	7.182	14.491							0.856245			3.10076
																					1261.12	7.182	14.491							0.856245			3.10076
																					1261.12	7.182	14.491							0.856245			3.10076
